# Supplementary material for: Tuning Thermochemistry Behavior of Coal Gasification Fine Ash via Alkyl Chain-Length-Dependent Surface Functionalization: Mechanisms and Structure–Property Relationships
Source: Molecules. 2026 May 15;31(10):1682. doi: 10.3390/molecules31101682 (PMC13209994; doi:10.3390/molecules31101682)
Supplement: Supplementary file 1 [file molecules-31-01682-s001.zip]

Archive with 1 entries (1 files):
- molecules-4248691-supplementary.pdf
